# Supplementary material for: Study on the Influence of Host–Guest Structure and Polymer Introduction on the Afterglow Properties of Doped Crystals
Source: Molecules. 2024 Sep 24;29(19):4537. doi: 10.3390/molecules29194537 (PMC11478084; doi:10.3390/molecules29194537)
Supplement: Supplementary file 1 [file molecules-29-04537-s001.zip]

Archive with 1 entries (1 files):
- molecules-3169441-supplementary.pdf
